# Supplementary material for: Unusual genome complexity in Lactobacillus salivarius JCM1046
Source: BMC Genomics. 2014 Sep 8;15(1):771. doi: 10.1186/1471-2164-15-771 (PMC4165912; doi:10.1186/1471-2164-15-771)
Supplement: Supplementary file 1 — Additional file 1: Pseudogenes in the L. salivarius JCM1046 genome. Pseudogenes were characterized as such due to the presence of in-sequence frame-shifts, deletions, or interruptions of the gene by insertion sequences (IS). Genes present on the reverse strand are denoted by the suffix c following the locus tag (LSJ_XXX). (XLSX 14 KB) [file 12864_2014_6438_MOESM1_ESM.xlsx]

## Sheet: Pseudogenes
	Gene	Start	Stop	Product
Chromosome	LSJ_0013	14166	14972	Membrane proteins related to metalloendopeptidase-like, M23, probable pseudogene
	LSJ_0015	17225	17786	Similar to hypothetical membrane spanning protein; nonfunctional due to frameshift
	LSJ_0035	39059	39375	Similar to hypothetical protein; nonfunctional due to frameshift and interrupting stop codon
	LSJ_0036c	39465	40856	Similar to conserved hypothetical protein; nonfunctional due to frameshift
	LSJ_0051	55863	56213	Similar to conserved hypothetical protein; nonfunctional due to frameshift
	LSJ_0082	88856	89753	IS1223 family transposase
	LSJ_0115	129766	130572	hydrolase, haloacid dehalogenase-like family
	LSJ_0120c	133839	134525	Hypothetical membrane spanning protein, putative pseudogene
	LSJ_0157	171119	171436	4-carboxymuconolactone decarboxylase, pseudogene
	LSJ_0175	192343	192639	Similar to transposase ISLasa3b, IS200 family; pseudogene due to frameshift
	LSJ_0206	223825	225257	O-succinylbenzoic acid--CoA ligase, putative pseudogene
	LSJ_0249	271441	272624	Aminotransferase class I and II, putative pseudogene
	LSJ_0258	283300	285123	Similar to ABC transporter, ATP-binding protein; nonfunctional due to interrupting stop codon
	LSJ_0259	285432	285866	Acetyltransferase, GNAT family, probable pseudogene due to a frameshift
	LSJ_0272	298623	299889	3-hydroxy-3-methylglutaryl-coenzyme A reductase, probable pseduogene
	LSJ_0284	311110	312330	IS605 OrfB family Transposase, putative pseudogene
	LSJ_0321c	350936	352215	Transposase ISLasa9b, IS200-IS605 family, putative pseudogene
	LSJ_0335c	362299	364666	DinG family ATP-dependent helicase, putative pseudogene
	LSJ_0398	426326	427974	Phosphoenolpyruvate carboxykinase (ATP)
	LSJ_0427	452773	453075	ComG operon protein 3, putative pseudogene
	LSJ_0552	555936	557079	Conserved hypothetical protein, putative pseudogene
	LSJ_0560c	562019	563218	Transposase ISLasa4k, ISL3 family, putative pseudogene
	LSJ_0691c	688846	690133	Transposase ISLasa4k, ISL3 family, pseudogene due to frameshift
	LSJ_0695	694844	696132	Transposase ISLasa4k, ISL3 family, putative pseudogene
	LSJ_0736c	739258	739963	HAD family hydrolase, pseudogene due to frameshift
	LSJ_0740	743377	745639	ComE operon protein 3, putative pseudogene
	LSJ_0779	778470	779236	Ribonuclease HII (EC 3.1.26.4), pseudogene due to frameshift
	LSJ_0780	779301	779780	DNA processing protein, putative due to truncation
	LSJ_0781c	779932	780630	IS116/IS110/IS902 family Transposase, putative pseudogene
	LSJ_0811c	817783	818919	Integrase
	LSJ_0835	835603	836493	Ribosomal protein L11 methyltransferase
	LSJ_0845	845183	847114	Carbamoyl-phosphate synthase large chain, probable pseudogene due to truncation
	LSJ_0922c	924651	926097	ATP-dependent DNA helicase, putative pseudogene
	LSJ_0964c	971520	972696	Cyclopropane-fatty-acyl-phospholipid synthase, putative pseudogene
	LSJ_0982	982582	983553	ISL3 family transposase, putative pseudogene
	LSJ_0983	983538	984008	ISL3 family transposase, putative pseudogene
	LSJ_0996c	993104	993438	Hypothetical membrane spanning protein,putative pseudogene
	LSJ_1011c	1007686	1009341	DNA/RNA helicase, DEAD/DEAH box family, pseudogene due to introduction of a premature stop codon
	LSJ_1195c	1209113	1210145	O-sialoglycoprotein endopeptidase, putative pseudogene
	LSJ_1260c	1269915	1271133	Transposase ISLasa12, IS607 family, putative pseudogene
	LSJ_1261c	1271200	1271727	Hypothetical membrane spanning protein
	LSJ_1321c	1339068	1340403	pyridine nucleotide-disulfide oxidoreductase, putative pseudogene
	LSJ_1328c	1347472	1350273	ATPase of the AAA+ class, pseudogene due to truncation
	LSJ_1444c	1486638	1487535	IS1223 family transposase
	LSJ_1445	1488187	1489477	Transposase ISLasa4k, ISL3 family, putative pseudogene
	LSJ_1491c	1517727	1518141	Conserved hypothetical protein
	LSJ_1521	1549221	1550478	Transposase ISLasa4k, ISL3 family, putative pseudogene
	LSJ_1558c	1583336	1585259	treB, PTS system, trehalose-specific IIBC component, putative pseudogene
	LSJ_1572c	1605141	1608064	Phosphoglycerol transferase and related proteins, alkaline phosphatase superfamily
	LSJ_1588c	1628373	1628973	Transposase ISLasa7, IS3 family, putative pseudogene
	LSJ_1589c	1629349	1631730	Hypothetical exported protein, putative pseudogene
	LSJ_1619	1664260	1664670	Transposase ISLasa1b, IS1223 family, putaive pseudogene
	LSJ_1626c	1671775	1672836	Beta-hexosaminidase, putative pseudogene
	LSJ_1634	1679721	1680362	Membrane-bound protease, CAAX family
	LSJ_1655c	1696618	1697527	L-2-hydroxyisocaproate dehydrogenase, putative pseudogene
	LSJ_1696	1743819	1744132	Nitroreductase family protein, pseudogene due to a truncation
	LSJ_1717	1762714	1764612	Hypothetical protein with PPE repeats, pseudogene due to introduction of a stop codon
	LSJ_1730c	1773854	1774099	COG0583 [K] Transcriptional regulator
	LSJ_1770	1814660	1815094	Transposase ISLasa4k, ISL3 family, putative pseudogene
	LSJ_1798	1831784	1832808	Inner membrane protein, putative pseudogene
pMP1046A	LSJ_2003c	3607	4482	PTS system, sucrose-specific IIABC component,possible pseudogene due to truncation
	LSJ_2004c	4611	4925	CAT domain transcriptional antiterminator, probablepseudogene due to truncation
	LSJ_2018	20995	21720	Proline reductase, probable pseudogene due to aninternal stop codon; Internal stop codon
	LSJ_2044	48004	48887	Hypothetical protein, probable pseudogene
	LSJ_2058c	66885	67781	Transposase IS1223 family; label: Transposase IS1223 family CDS
	LSJ_2060c	68396	69686	Transposase, probable pseudogene due to aframeshift
	LSJ_2065	72929	73882	Hypothetical protein, probable pseudogene due to an internal stop codon
	LSJ_2078	88463	88739	Transposase, probable pseudogene due to frameshift
	LSJ_2109	120839	121078	pseudogene due to the introduction of a premature stop codon; label: Hypothetical protein CDS
	LSJ_2145c	154333	154724	Conserved hypothetical protein; Possibly phage related; label: Conserved hypothetical protein CDS
	LSJ_2150	160058	160575	Transposase ISLasa1a, IS1223 family; COG0675 [L] Transposase and inactivated derivatives; label: Transposase ISLasa1a, IS1223 family CDS
	LSJ_2163c	172630	174788	AbpT bacteriocin export accessory protein,probable pseudogene due to frameshift
	LSJ_2168c	178086	178232	AbpIM bacteriocin immunity protein; change in the start codon
	LSJ_2176c	181578	182227	HAD-superfamily hydrolase, probable pseudogene due to frameshift
	LSJ_2211c	217055	217952	ISL3 family transposase, probable pseudogene due toframeshift
pMP1046B	LSJ_3062	42447	42641	Glutatedoxin-like protein, probable pseudogene due to truncation
	LSJ_3092c	59181	59666	DNA methylase, probable pseudogene due to truncation
pCTN1046	LSJ_5021	17463	17687	Nitroreductase family protein
