# Supplementary material for: Unusual genome complexity in Lactobacillus salivarius JCM1046
Source: BMC Genomics. 2014 Sep 8;15(1):771. doi: 10.1186/1471-2164-15-771 (PMC4165912; doi:10.1186/1471-2164-15-771)
Supplement: Supplementary file 2 — Additional file 2: Transposable elements and insertion sequence (IS) elements in the L. salivarius JCM1046 genome. Pseudogenes are denoted by (P). Genes present on the reverse strand are denoted by the suffix c following the locus tag (LSJ_XXX). (XLSX 12 KB) [file 12864_2014_6438_MOESM2_ESM.xlsx]

## Sheet: Transposases
	Gene	Start	Finish	Product
Chromosome	LSJ_0010	10563	11852	Transposase ISLasa4k, ISL3 family
	LSJ_0025c	27909	29198	Transposase ISLasa4k, ISL3 family
	LSJ_0044	48438	49193	Transposase ISLasa4k, ISL3 family
	LSJ_0066c	73984	74721	Transposase ISLasa6a, IS3 family
	LSJ_0067c	74936	75517	Transposase ISLasa7, IS3 family
	LSJ_0079c	86840	87337	Transposase ISLasa4k, ISL3 family
	LSJ_0082 (P)	88856	89753	IS1223 family transposase
	LSJ_0093c	101872	102768	IS1223 family transposase
	LSJ_0094c	102771	103289	Transposase ISLasa1b, IS1223 family
	LSJ_0175 (P)	192343	192639	Similar to transposase ISLasa3b, IS200 family; pseudogene due to frameshift
	LSJ_0247c	269207	270496	Transposase ISLasa4k, ISL3 family
	LSJ_0275c	303091	304380	Transposase ISLasa4k, ISL3 family
	LSJ_0284 (P)	311110	312330	IS605 OrfB family Transposase, putative pseudogene
	LSJ_0297	323296	324168	Transposase ISLasa4k, ISL3 family
	LSJ_0298	324254	324583	Transposase ISLasa4k, ISL3 family
	LSJ_0321c (P)	350936	352215	Transposase ISLasa9b, IS200-IS605 family, putative pseudogene
	LSJ_0322	352438	352746	Transposase ISLasa8a, IS200-IS605 family
	LSJ_0332	360874	361569	Transposase ISLasa4k, ISL3 family
	LSJ_0333	361566	361718	Transposase ISLasa4k, ISL3 family
	LSJ_0347c	378554	379399	Transposase ISLasa4k, ISL3 family
	LSJ_0363	396716	398005	Transposase ISLasa4k, ISL3 family
	LSJ_0412c	440362	441258	Transposase ISLasa1b, IS1223 family
	LSJ_0413c	441261	441779	Transposase ISLasa1b, IS1223 family
	LSJ_0433	455607	456125	Transposase ISLasa1b, IS1223 family
	LSJ_0434	456267	457025	IS1223 family transposase
	LSJ_0492c	501188	501943	Transposase ISLasa4k, ISL3 family
	LSJ_0494	502738	504081	Transposase, IS605 OrfB family
	LSJ_0495c	504266	504667	Transposase ISLasa4k, ISL3 family
	LSJ_0543c	550078	550407	Transposase ISLasa4k, ISL3 family
	LSJ_0544c	550529	551362	Transposase ISLasa4k, ISL3 family
	LSJ_0560c (P)	562019	563218	Transposase ISLasa4k, ISL3 family, putative pseudogene
	LSJ_0605	599616	600905	Transposase ISLasa4k, ISL3 family
	LSJ_0628c	626592	627881	Transposase ISLasa4k, ISL3 family
	LSJ_0649c	645848	647137	Transposase ISLasa4k, ISL3 family
	LSJ_0691c (P)	688846	690133	Transposase ISLasa4k, ISL3 family, pseudogene due to frameshift
	LSJ_0695	694844	696132	Transposase ISLasa4k, ISL3 family, putative pseudogene
	LSJ_0724	726450	727868	Transposase ISLasa1b, IS1223 family
	LSJ_0781c (P)	779932	780630	IS116/IS110/IS902 family Transposase, putative pseudogene
	LSJ_0782	781473	781796	IS1181 family Transposase
	LSJ_0783	781881	782237	IS1181 family Transposase
	LSJ_0787	787340	788629	Transposase ISLasa4k, ISL3 family
	LSJ_0969	976307	976906	Transposase ISLasa4k, ISL3 family
	LSJ_0970	976984	977598	Transposase ISLasa4k, ISL3 family
	LSJ_0982 (P)	982582	983553	ISL3 family transposase, putative pseudogene
	LSJ_0983 (P)	983538	984008	ISL3 family transposase, putative pseudogene
	LSJ_1029	1029714	1031003	Transposase ISLasa4k, ISL3 family
	LSJ_1093c	1098034	1098930	Transposase ISLasa2b, IS1223 family
	LSJ_1094c	1098933	1099451	Transposase ISLasa1b, IS1223 family
	LSJ_1178	1188213	1188731	Transposase ISLasa1b, IS1223 family
	LSJ_1179	1188734	1188994	IS1223 family transposase
	LSJ_1180	1189014	1189631	IS1223 family transposase
	LSJ_1199	1212717	1214006	Transposase ISLasa4k, ISL3 family
	LSJ_1260c (P)	1269915	1271133	Transposase ISLasa12, IS607 family, putative pseudogene
	LSJ_1277	1289668	1290957	Transposase ISLasa4k, ISL3 family
	LSJ_1290	1308920	1310209	Transposase ISLasa4k, ISL3 family
	LSJ_1297c	1316960	1318249	Transposase ISLasa4k, ISL3 family
	LSJ_1319c	1337562	1338458	IS1223 family transposase
	LSJ_1320c	1338461	1338979	Transposase ISLasa1b, IS1223 family
	LSJ_1333	1357371	1358660	Transposase ISLasa4k, ISL3 family
	LSJ_1387c	1420292	1420492	Transposase
	LSJ_1405	1436416	1437126	Transposase and inactivated derivatives IS30 family-like protein
	LSJ_1407c	1438091	1439209	Transposase ISLasa4k, ISL3 family
	LSJ_1409c	1444687	1445808	Transposase
	LSJ_1410	1446072	1447361	Transposase ISLasa4k, ISL3 family
	LSJ_1434c	1474467	1475303	Transposase ISLasa4k, ISL3 family
	LSJ_1444c (P)	1486638	1487535	IS1223 family transposase
	LSJ_1445 (P)	1488187	1489477	Transposase ISLasa4k, ISL3 family, putative pseudogene
	LSJ_1521 (P)	1549221	1550478	Transposase ISLasa4k, ISL3 family, putative pseudogene
	LSJ_1587c	1627386	1628186	Transposase ISLasa6a, IS3 family
	LSJ_1588c (P)	1628373	1628973	Transposase ISLasa7, IS3 family, putative pseudogene
	LSJ_1619 (P)	1664260	1664670	Transposase ISLasa1b, IS1223 family, putaive pseudogene
	LSJ_1620	1664781	1665575	IS1223 family transposase
	LSJ_1625	1671258	1671719	Transposase ISLasa6a, IS3 family
	LSJ_1719c	1764886	1765458	Transposase ISLasa4k, ISL3 family
	LSJ_1720c	1765458	1766111	Transposase ISLasa4k, ISL3 family
	LSJ_1723	1767870	1769159	Transposase ISLasa4k, ISL3 family
	LSJ_1731c	1774262	1775482	IS605 OrfB family transposase
	LSJ_1770 (P)	1814660	1815094	Transposase ISLasa4k, ISL3 family, putative pseudogene
	LSJ_1771	1815314	1815949	Transposase ISLasa4k, ISL3 family
pMP1046A	LSJ_2007	6909	8126	Transposase ISLasa12, IS607 family
	LSJ_2010	12159	13448	Transposase ISL3 family
	LSJ_2058c (P)	66885	67781	Transposase IS1223 family; label: Transposase IS1223 family CDS
	LSJ_2059c	67784	68302	Transposase
	LSJ_2060c (P)	68396	69686	Transposase, probable pseudogene due to a frameshift
	LSJ_2073c	83574	84005	Transposase ISLasa8a, IS200-IS605 family
	LSJ_2074	84105	85382	Transposase ISLasa9a, IS200-IS605 family
	LSJ_2078 (P)	88463	88739	Transposase, probable pseudogene due to frameshift
	LSJ_2079	88814	89641	Transposase ISLasa15, IS3 family
	LSJ_2150 (P)	160058	160575	Transposase ISLasa1a, IS1223 family
	LSJ_2151	160658	161473	IS1223 family transposase
	LSJ_2152	161537	162544	Transposase
	LSJ_2153	162694	163983	ISL3 family transposase
	LSJ_2179c	183327	184604	IS200/IS605 family transposase
	LSJ_2180	184704	185135	IS200/IS605 family transposase
	LSJ_2200c	202805	204094	ISL3 family transposase
	LSJ_2210	215500	216789	ISL3 family transposase
	LSJ_2211c (P)	217055	217952	ISL3 family transposase, probable pseudogene due to a frameshift
	LSJ_2212c	217955	218473	Transposase ISLasa1b, IS1223 family
pMP1046B	LSJ_3032	21303	22646	Transposase
	LSJ_3065	44483	45739	Transposase of the family IS605
	LSJ_3097c	61580	62734	Transposase, of the family IS605
pCTN1046	LSJ_5034	24860	25939	Transposase IS607 family protein
