# Supplementary material for: Unusual genome complexity in Lactobacillus salivarius JCM1046
Source: BMC Genomics. 2014 Sep 8;15(1):771. doi: 10.1186/1471-2164-15-771 (PMC4165912; doi:10.1186/1471-2164-15-771)
Supplement: Supplementary file 3 — Additional file 3: Genes harboured by the chromosome of strain JCM1046 that are absent from the chromosome of UCC118. Regions of diversity were determined using Panseq [59]. Pseudogenes are denoted by (P). Genes present on the reverse strand are denoted by the suffix c following the locus tag (LSJ_XXX). (XLSX 18 KB) [file 12864_2014_6438_MOESM3_ESM.xlsx]

## Sheet: Sheet1
Gene	Start	Stop	Product
LSJ_0040	45142	45441	Hypothetical protein
LSJ_0041	45478	45873	Hypothetical protein
LSJ_0042	45890	47674	Cell division protein FtsK
LSJ_0045c	49297	49926	Hypothetical protein
LSJ_0055c	59590	60981	Glycerol-3-phosphate transporter
LSJ_0056c	61136	62263	Putative endonuclease-exonuclease-phosphatase family protein
LSJ_0057	62409	63638	Preprotein translocase SecY2 subunit
LSJ_0058	63662	65263	Accessory secretory protein Asp1
LSJ_0059	65256	66812	Accessory secretory protein Asp2
LSJ_0060	66907	67725	Accessory secretory protein Asp3
LSJ_0061	67738	70089	Protein export cytoplasm protein SecA2 ATPase RNA helicase
LSJ_0062	70109	70273	Hypothetical protein
LSJ_0063	71649	72494	Hypothetical protein
LSJ_0064	72593	73255	LPXTG-motif cell wall anchor domain protein
LSJ_0065	73448	73876	Hypothetical protein
LSJ_0068	75739	77238	Poly(glycerol-phosphate) alpha-glucosyltransferase GftA
LSJ_0069	77449	78285	Putative glycosyltransferase protein
LSJ_0070	78315	79646	GftB: Glycosyl transferase, family 8
LSJ_0071	79749	80747	Nucleotide sugar synthetase-like protein, putative
LSJ_0072	80764	81294	Hypothetical protein
LSJ_0073	81732	82076	Putative bifunctional glycosyl transferase, family 8
LSJ_0074	82154	82882	Hypothetical protein
LSJ_0075	82901	83905	Nucleotide sugar synthetase-like protein
LSJ_0076	83923	84831	Glycosyltransferase
LSJ_0077	84834	85847	Nucleotide sugar synthetase-like protein
LSJ_0078	85876	86748	Glycosyltransferase
LSJ_0083	89864	90148	Hypothetical protein
LSJ_0084	90212	91969	Glycosyl transferase, family 8
LSJ_0112c	125886	127322	Permease of the major facilitator superfamily
LSJ_0168	183403	183969	Restriction endonuclease S subunits
LSJ_0169	183970	187182	Type I restriction-modification system, restriction subunit R
LSJ_0170	187199	188380	Type I restriction-modification system, specificity subunit S
LSJ_0171	188405	190000	Type I restriction-modification system, DNA-methyltransferase subunit M
LSJ_0172	190059	190775	Type I restriction-modification system, specificity subunit S
LSJ_0173	190959	191486	Integrase
LSJ_0174c	191478	191837	Type I restriction-modification system, specificity subunit S
LSJ_0293	321319	321543	NAD(P)H oxidoreductase YRKL
LSJ_0294	321616	321855	Hypothetical protein
LSJ_0295	321855	322127	Hypothetical protein
LSJ_0317	346707	347423	Hypothetical secreted protein
LSJ_0318c	347491	348420	Hypothetical membrane spanning protein
LSJ_0336	365173	367875	Predicted cell-wall-anchored protein (LPXTG motif)
LSJ_0337	367895	369871	Predicted cell-wall-anchored protein (LPXTG motif)
LSJ_0472	481564	482625	Type II restriction endonuclease
LSJ_0473	482576	483361	Type II restriction endonuclease
LSJ_0474	483363	486689	Type II restriction endonuclease
LSJ_0475	486697	488676	RloF
LSJ_0493	502140	502745	First ORF in transposon ISC1904
LSJ_0494	502738	504081	Transposase, IS605 OrfB family
LSJ_0495c	504266	504667	Transposase ISLasa4k, ISL3 family
LSJ_0515	523837	524490	tRNA binding domain protein
LSJ_0516c	526247	526438	Hypothetical protein
LSJ_0517c	527464	528369	Hypothetical phage associated protein
LSJ_0518c	528615	528872	Hypothetical protein
LSJ_0519c	529049	529168	Hypothetical protein
LSJ_0520c	529171	529509	Hypothetical protein
LSJ_0521c	529732	529929	Hypothetical protein
LSJ_0522c	529945	530274	Hypothetical protein
LSJ_0523c	530394	530801	Hypothetical protein
LSJ_0524c	530815	530997	Hypothetical protein
LSJ_0525c	531011	531649	Prophage ps3 protein 13
LSJ_0526c	531662	531856	Hypothetical protein
LSJ_0527	531983	532792	Transcriptional regulator, Cro/CI family
LSJ_0528	532894	534048	Phage integrase
LSJ_0722	724523	725338	Putative membrane protein
LSJ_0723	725490	726380	Hypothetical protein
LSJ_0724	726450	727868	Transposase ISLasa1b, IS1223 family
LSJ_0725	728026	728178	Hypothetical protein
LSJ_0726	728237	728983	Hypothetical protein
LSJ_0727	729287	729448	Hypothetical protein
LSJ_0728	730174	731616	Hypothetical protein
LSJ_0729	732316	732675	Hypothetical protein
LSJ_0730	735063	735734	Phage integrase
LSJ_0782	781473	781796	IS1181 family Transposase
LSJ_0783	781881	782237	IS1181 family Transposase
LSJ_0784	782449	785184	MucBP mucin binding domain protein with YSIRK signal peptide
LSJ_0785	785216	786133	Hypothetical protein
LSJ_0786	786111	787040	Hypothetical protein
LSJ_0788	789241	790218	Choloylglycine hydrolase
LSJ_0789c	790568	790720	Hypothetical protein
LSJ_0790	790754	791617	Argininosuccinate synthase
LSJ_0791	791607	793883	Argininosuccinate lyase
LSJ_0792c	794365	794859	Hypothetical protein
LSJ_0798	802770	803426	CRISPR repeat RNA endoribonuclease Cas6
LSJ_0799	803447	805738	CRISPR-associated protein, Csm1 family
LSJ_0800	805740	806180	CRISPR-associated protein, Csm2 family
LSJ_0801	806200	806865	CRISPR-associated RAMP Csm3
LSJ_0802	806869	807771	CRISPR-associated RAMP protein, Csm4 family
LSJ_0803	807737	808780	CRISPR-associated protein, Csm5 family
LSJ_0804	808805	809713	CRISPR-associated protein Cas1
LSJ_0805	809716	810021	CRISPR-associated protein Cas2
LSJ_0806	812222	813457	CRISPR-associated protein Csm6
LSJ_0811c	817783	818919	Integrase
LSJ_0812c	818980	819582	Hypothetical protein
LSJ_0813c	819634	820782	DNA polymerase III alpha subunit
LSJ_0814c	820784	820981	Hypothetical protein
LSJ_0815c	820987	821565	Hypothetical protein
LSJ_0816c	821597	822127	Phage protein
LSJ_0817c	822153	822566	Hypothetical protein
LSJ_0818	822565	822768	Hypothetical protein
LSJ_0819c	822819	823244	Hypothetical protein
LSJ_0820c	823258	823683	Transcriptional regulator, Cro/CI family
LSJ_0821	823869	824072	Hypothetical protein
LSJ_0862	861288	861542	Hypothetical protein
LSJ_0863	861526	861696	Hypothetical protein
LSJ_0864	861706	863631	Peptidase
LSJ_0976c	979278	979565	Hypothetical protein
LSJ_0977c	979566	980927	HNH endonuclease
LSJ_0978c	981171	981380	Hypothetical protein
LSJ_1308c	1326871	1327308	CopAB ATPases metal-fist type repressor
LSJ_1309c	1327703	1328032	LPXTG-motif cell wall anchor domain protein
LSJ_1310c	1328089	1328616	Hypothetical protein
LSJ_1326	1345344	1345901	Conserved hypothetical protein
LSJ_1327c	1345976	1347124	Oxidoreductase, FAD/FMN-binding protein
LSJ_1329c	1350681	1352627	ATP-dependent DNA helicase Rep
LSJ_1330c	1352612	1354066	Hypothetical protein
LSJ_1331c	1354230	1354745	Hypothetical protein
LSJ_1332c	1354936	1357230	Type I restriction-modification system, restriction subunit R
LSJ_1334c	1358657	1359472	Type I restriction-modification system, restriction subunit R
LSJ_1335c	1359474	1360652	Type I restriction-modification system, specificity subunit S
LSJ_1336c	1360665	1362752	Type I restriction-modification system, DNA-methyltransferase subunit M
LSJ_1337c	1363043	1363354	Hypothetical protein
LSJ_1338c	1363457	1364314	Mrr restriction system protein
LSJ_1339	1364656	1364817	Hypothetical protein
LSJ_1340c	1365017	1366291	Hypothetical protein
LSJ_1341c	1366407	1367594	Type I restriction-modification system, specificity subunit S
LSJ_1342c	1367598	1369226	Type I restriction-modification system, DNA-methyltransferase subunit M
LSJ_1343c	1369232	1372306	Putative HsdR,a host restriction; endonuclease R
LSJ_1344c	1372339	1372560	Hypothetical protein
LSJ_1345c	1372574	1375189	DEAD/DEAH box helicase domain protein
LSJ_1346c	1375194	1376501	Hypothetical protein
LSJ_1347	1376883	1377410	DNA-directed RNA polymerase specialized sigma subunit
LSJ_1348	1377699	1378031	Hypothetical protein
LSJ_1349	1378015	1379157	Phage protein
LSJ_1350	1379159	1379710	Phage protein
LSJ_1351	1379761	1381695	Phage encoded DNA polymerase I
LSJ_1352	1382057	1382188	Hypothetical protein
LSJ_1353	1382191	1384440	DNA primase/helicase, phage-associated
LSJ_1354	1384897	1386279	DNA helicase, phage-associated
LSJ_1355	1386248	1386718	Hypothetical protein
LSJ_1356	1387347	1387889	Hypothetical protein
LSJ_1357	1387889	1389118	Adenine-specific methyltransferase
LSJ_1358	1389190	1389822	Virulence-related protein
LSJ_1359	1390084	1391685	Phage terminase large subunit
LSJ_1360	1391713	1391874	Hypothetical protein
LSJ_1361	1392236	1393492	Phage portal protein
LSJ_1362	1393489	1394151	Prophage Clp protease-like protein
LSJ_1363	1394172	1395350	Phage major capsid protein
LSJ_1364	1395641	1396021	Bacteriophage head-tail adaptor
LSJ_1365	1396206	1396433	Holin, toxin secretion/phage lysis
LSJ_1366	1396531	1396719	Hypothetical protein
LSJ_1367	1396782	1398332	Site-specific recombinase, DNA invertase Pin related protein
LSJ_1368	1398319	1398723	Hypothetical protein
LSJ_1369	1398710	1400296	Site-specific recombinase
LSJ_1370c	1400540	1401913	tRNA (Uracil-5-)-methyltransferase
LSJ_1386c	1418989	1420221	Integrase
LSJ_1387c	1420292	1420492	Transposase
LSJ_1388c	1420543	1421109	Hypothetical protein
LSJ_1389c	1421122	1421355	Hypothetical protein
LSJ_1390c	1421522	1422967	Hypothetical protein
LSJ_1391c	1422960	1424462	Phage-like protein
LSJ_1392	1424748	1425617	Hypothetical protein
LSJ_1393c	1425886	1426833	Hypothetical protein
LSJ_1394c	1426975	1427373	Phage-like protein
LSJ_1395	1427531	1428106	Site-specific recombinase, DNA invertase Pin related protein
LSJ_1396	1428749	1429390	Resolvase
LSJ_1397	1429387	1429887	Hypothetical protein
LSJ_1398	1430311	1430535	Hypothetical protein
LSJ_1399	1430927	1431415	Mobile element protein
LSJ_1400	1431535	1432407	Mobile element protein
LSJ_1401c	1432489	1434318	Putative mucus binding protein
LSJ_1402c	1434381	1434974	Extracellular protein
LSJ_1403c	1435002	1435238	Extracellular protein
LSJ_1404	1435553	1435894	Putative transcriptional regulator
LSJ_1405	1436416	1437126	Transposase and inactivated derivatives IS30 family-like protein
LSJ_1406c	1437141	1437971	Mobile element protein
LSJ_1408c	1439831	1444300	Adhesion exoprotein
LSJ_1409c	1444687	1445808	Transposase
LSJ_1508c	1536385	1537395	Hypothetical protein
LSJ_1509c	1537562	1539538	Surface protein
LSJ_1510c	1539563	1540096	Hypothetical protein
LSJ_1511c	1540086	1540616	Hypothetical protein
LSJ_1541c	1564112	1567138	Hypothetical membrane spanning protein
LSJ_1542c	1567308	1568255	Conserved hypothetical protein
LSJ_1543c	1568292	1569131	Hypothetical protein
LSJ_1564c	1592762	1595578	N-acetylmuramoyl-L-alanine amidase
LSJ_1569	1600661	1603012	Hypothetical exported protein
LSJ_1570c	1603232	1604200	Hypothetical protein
LSJ_1571c	1604611	1605084	Hypothetical protein
LSJ_1574	1608610	1608870	Hypothetical protein
LSJ_1575	1608992	1609177	Hypothetical protein
LSJ_1576c	1609250	1610986	Hypothetical protein
LSJ_1577	1611485	1612540	O-acetyl transferase
LSJ_1585c	1622062	1625673	DNA-binding protein
LSJ_1586c	1626319	1627218	Hypothetical protein
LSJ_1600c	1643309	1646074	Hypothetical exported protein
LSJ_1601c	1646287	1647282	beta-1,6-galactofuranosyltransferase
LSJ_1602c	1647290	1648477	Hypothetical membrane spanning protein
LSJ_1603c	1648493	1649917	Oligosaccharide translocase
LSJ_1604c	1650000	1650992	Glycosyltransferase
LSJ_1605c	1651011	1652123	UDP-galactopyranose mutase
LSJ_1606c	1652145	1653029	Glycosyltransferase
LSJ_1611c	1656680	1657474	Chain length regulator
LSJ_1612c	1657574	1658824	Putative polysaccharide polymerase wzy
LSJ_1613c	1658844	1659812	dTDP-rhamnosyl transferase rfbF
LSJ_1614c	1659831	1660829	Capsular polysaccharide phosphotransferase wcwK
LSJ_1615c	1660814	1661890	Beta-1,3-glucosyltransferase
LSJ_1616c	1661932	1662432	Glycosyltransferase
LSJ_1617c	1662450	1662908	UDP-N-acetylglucosamine:LPS N-acetylglucosamine transferase
LSJ_1618c	1663384	1664148	Hypothetical protein
LSJ_1621c	1665697	1666575	Site-specific tyrosine recombinase/Phage integrase
LSJ_1622c	1667357	1668727	Hypothetical protein
LSJ_1623c	1668874	1670019	Transcriptional regulator, XRE family
LSJ_1624c	1670019	1670723	Hypothetical protein
LSJ_1625	1671258	1671719	Transposase ISLasa6a, IS3 family
LSJ_1631c	1676627	1677553	Alpha-L-Rha alpha-1,3-L-rhamnosyltransferase
LSJ_1632c	1677583	1678593	Glycosyltransferase
LSJ_1683c	1727476	1728180	Choline binding protein A
LSJ_1684	1728354	1729700	NADH oxidase
LSJ_1731c	1774262	1775482	IS605 OrfB family transposase
LSJ_1751	1795598	1797412	Glycerophosphodiester phosphodiesterase
LSJ_1754c	1799529	1801145	Oligopeptide ABC transporter, periplasmic oligopeptide-binding protein OppA
LSJ_1755c	1801172	1801783	Prolyl aminopeptidase
LSJ_1756c	1801774	1802070	Proline aminopeptidase
LSJ_1757c	1802526	1803221	Fumarate reductase flavoprotein subunit
LSJ_1758	1803244	1803519	LysR family transcriptional regulator
LSJ_1759	1803597	1804637	Alcohol dehydrogenase
LSJ_1760c	1804694	1805992	O-acetylhomoserine sulfhydrylase / O-succinylhomoserine sulfhydrylase
LSJ_1761c	1806008	1806859	Homoserine O-succinyltransferase
LSJ_1762c	1806889	1808022	5-methyltetrahydropteroyltriglutamate/homocysteine S-methyltransferase
LSJ_1763c	1808475	1809158	Oxygen-insensitive NADPH nitroreductase
