# Supplementary material for: Unusual genome complexity in Lactobacillus salivarius JCM1046
Source: BMC Genomics. 2014 Sep 8;15(1):771. doi: 10.1186/1471-2164-15-771 (PMC4165912; doi:10.1186/1471-2164-15-771)
Supplement: Supplementary file 4 — Additional file 4: Genes harboured by the chromosome of strain JCM1046 that are absent from other L. salivarius sequenced genomes. Gene presence/absence was determined by BLASTP sequence comparisons. Pseudogenes are denoted by (P). Genes present on the reverse strand are denoted by the suffix c following the locus tag (LSJ_XXX). (XLSX 10 KB) [file 12864_2014_6438_MOESM4_ESM.xlsx]

## Sheet: Sheet1
Gene	Start	Stop	Product
LSJ_0517c	527464	528369	Hypothetical phage associated protein
LSJ_0526c	531662	531856	Hypothetical protein
LSJ_0725	728026	728178	Hypothetical protein
LSJ_0729	732316	732675	Hypothetical protein
LSJ_1329c	1350681	1352627	ATP-dependent DNA helicase Rep
LSJ_1330c	1352612	1354066	Hypothetical protein
LSJ_1331c	1354230	1354745	Hypothetical protein
LSJ_1340c	1365017	1366291	Hypothetical protein
LSJ_1341c	1366407	1367594	Type I restriction-modification system, specificity subunit S
LSJ_1342c	1367598	1369226	Type I restriction-modification system, DNA-methyltransferase subunit M
LSJ_1343c	1369232	1372306	Putative HsdR,a host restriction; endonuclease R
LSJ_1344c	1372339	1372560	Hypothetical protein
LSJ_1345c	1372574	1375189	DEAD/DEAH box helicase domain protein
LSJ_1346c	1375194	1376501	Hypothetical protein
LSJ_1347	1376883	1377410	DNA-directed RNA polymerase specialized sigma subunit
LSJ_1348	1377699	1378031	Hypothetical protein
LSJ_1349	1378015	1379157	Phage protein
LSJ_1350	1379159	1379710	Phage protein
LSJ_1351	1379761	1381695	Phage encoded DNA polymerase I
LSJ_1352	1382057	1382188	Hypothetical protein
LSJ_1353	1382191	1384440	DNA primase/helicase, phage-associated
LSJ_1354	1384897	1386279	DNA helicase, phage-associated
LSJ_1355	1386248	1386718	Hypothetical protein
LSJ_1356	1387347	1387889	Hypothetical protein
LSJ_1357	1387889	1389118	Adenine-specific methyltransferase
LSJ_1358	1389190	1389822	Virulence-related protein
LSJ_1359	1390084	1391685	Phage terminase large subunit
LSJ_1360	1391713	1391874	Hypothetical protein
LSJ_1361	1392236	1393492	Phage portal protein
LSJ_1362	1393489	1394151	Prophage Clp protease-like protein
LSJ_1363	1394172	1395350	Phage major capsid protein
LSJ_1364	1395641	1396021	Bacteriophage head-tail adaptor
LSJ_1365	1396206	1396433	Holin, toxin secretion/phage lysis
LSJ_1366	1396531	1396719	Hypothetical protein
LSJ_1367	1396782	1398332	Site-specific recombinase, DNA invertase Pin related protein
LSJ_1368	1398319	1398723	Hypothetical protein
LSJ_1369	1398710	1400296	Site-specific recombinase
LSJ_1508c	1536385	1537395	Hypothetical protein
LSJ_1570c	1603232	1604200	Hypothetical protein
LSJ_1571c	1604611	1605084	Hypothetical protein
LSJ_1585c	1622062	1625673	DNA-binding protein
LSJ_1612c	1657574	1658824	Putative polysaccharide polymerase wzy
LSJ_1613c	1658844	1659812	dTDP-rhamnosyl transferase rfbF
LSJ_1614c	1659831	1660829	Capsular polysaccharide phosphotransferase wcwK
LSJ_1615c	1660814	1661890	Beta-1,3-glucosyltransferase
LSJ_1621c	1665697	1666575	Site-specific tyrosine recombinase/Phage integrase
LSJ_1622c	1667357	1668727	Hypothetical protein
LSJ_1623c	1668874	1670019	Transcriptional regulator, XRE family
