# Supplementary material for: Unusual genome complexity in Lactobacillus salivarius JCM1046
Source: BMC Genomics. 2014 Sep 8;15(1):771. doi: 10.1186/1471-2164-15-771 (PMC4165912; doi:10.1186/1471-2164-15-771)
Supplement: Supplementary file 5 — Additional file 5: Exopolysaccharide gene cluster present on the chromosome of Lactobacillus salivarius JCM1046. Pseudogenes are denoted by (P). Genes present on the reverse strand are denoted by the suffix c following the locus tag (LSJ_XXX). (XLSX 11 KB) [file 12864_2014_6438_MOESM5_ESM.xlsx]

## Sheet: Sheet1
Gene	Start position	End position	Gene product
LSJ_1603c	1648493	1649917	Oligosaccharide translocase
LSJ_1604c	1650000	1650992	Glycosyltransferase
LSJ_1605c	1651011	1652123	UDP-galactopyranose mutase
LSJ_1606c	1652145	1653029	Glycosyltransferase
LSJ_1607c	1653073	1653738	Undecaprenyl-phosphate beta-glucosephosphotransferase
LSJ_1608c	1653818	1654789	Transcriptional regulator, LytR family
LSJ_1609c	1654809	1655585	Phosphotyrosine-protein phosphatase
LSJ_1610c	1655937	1656662	Tyrosine-protein kinase
LSJ_1611c	1656680	1657474	Chain length regulator
LSJ_1612c	1657574	1658824	putative polysaccharide polymerase wzy
LSJ_1613c	1658844	1659812	dTDP-rhamnosyl transferase rfbF/Glycosyltransferase
LSJ_1614c	1659831	1660829	Capsular polysaccharide phosphotransferase wcwK
LSJ_1615c	1660814	1661890	Beta-1,3-glucosyltransferase
LSJ_1616c	1661932	1662432	Glycosyltransferase
LSJ_1617c	1662450	1662908	UDP-N-acetylglucosamine:LPS N-acetylglucosamine transferase
LSJ_1618c	1663384	1664148	DNA helicase
LSJ_1619 (P)	1664260	1664670	Transposase ISLasa1b, IS1223 family, pseudogene due to a truncation
LSJ_1620	1664781	1665575	IS1223 family transposase
LSJ_1621c	1665697	1666575	Site-specific tyrosine recombinase/ Phage integrase
LSJ_1622c	1667357	1668727	hypothetical protein
LSJ_1623c	1668874	1670019	Transcriptional regulator, XRE family
LSJ_1624c	1670019	1670723	hypothetical protein
LSJ_1625	1671258	1671719	Transposase ISLasa6a, IS3 family
LSJ_1626c (P)	1671775	1672836	Beta-hexosaminidase, pseudogene due to an inserted stop codon
LSJ_1627c	1673164	1674000	dTDP-4-dehydrorhamnose reductase
LSJ_1628c	1674056	1675087	dTDP-glucose 4,6-dehydratase
LSJ_1629c	1675099	1675680	dTDP-4-dehydrorhamnose 3,5-epimerase
LSJ_1630c	1675683	1676552	Glucose-1-phosphate thymidylyltransferase
LSJ_1631c	1676627	1677553	Alpha-L-Rha alpha-1,3-L-rhamnosyltransferase
LSJ_1632c	1677583	1678593	Glycosyltransferase
LSJ_1633c	1678675	1679487	Glycosyltransferase
