# Supplementary material for: Unusual genome complexity in Lactobacillus salivarius JCM1046
Source: BMC Genomics. 2014 Sep 8;15(1):771. doi: 10.1186/1471-2164-15-771 (PMC4165912; doi:10.1186/1471-2164-15-771)
Supplement: Supplementary file 6 — Additional file 6: Genes harboured by pCTN1046. Pseudogenes are denoted by (P). Genes present on the reverse strand are denoted by the suffix c following the locus tag (LSJ_XXX). (XLSX 11 KB) [file 12864_2014_6438_MOESM6_ESM.xlsx]

## Sheet: Sheet1
Systematic ID	Gene name	Start-Stop nt position	Product
LSJ_5000		194-313	Tn916-related conserved hypothetical protein
LSJ_5001		432-1817	Conjugative transposon-related FtsK/SpoIIIE family protein
LSJ_5002		1995-3200	Replication initiation factor
LSJ_5003		3243-3464	Hypothetical protein
LSJ_5004		3581-4078	Antirestriction (ArdA) protein/ Conjugative transposon protein
LSJ_5005		4053-4559	Conjugative transposon membrane protein, TcpE family
LSJ_5006		4543-6990	Conjugative transposon ATP/GTP-binding protein
LSJ_5007		6993-9170	Conjugative transposon membrane protein
LSJ_5008		9167-10168	TN916, NLP/P60 family protein
LSJ_5009		10165-11097	Tn916-related hypothetical protein
LSJ_5010		11372-11458	Tet (M) leader peptide
LSJ_5011	TetM	11474-13393	Tetracycline resistance protein TetM
LSJ_5012		13491-13679	Tn916-related hypothetical protein
LSJ_5013c		13739-14092	Putative DNA binding protein,
LSJ_5014		14297-14368	Conserved Tn916-related hypothetical protein
LSJ_5015		14597-15019	RNA polymerase sigma factor, sigma-70 family, region4
LSJ_5016		15016-15246	Tn916 hypothetical protein containing a helix-turn-helix motif
LSJ_5017c		15310-15438	Hypothetical protein
LSJ_5018c		15472-15723	Tn916-related conserved hypothetical protein
LSJ_5019	Xis	15707-15910	Tn916 excisionase
LSJ_5020	Int	15992-17209	Tn916 integrase
LSJ_5021(P)		17463-17687	Nitroreductase family protein
LSJ_5022		17684-17962	Hypothetical protein
LSJ_5023		17967-18158	Major facilitator family protein
LSJ_5024c		18241-18345	Bacteriocin-like protein
LSJ_5025		18608-18832	Hypothetical protein
LSJ_5026		18880-19119	Hypothetical protein
LSJ_5027		19116-19559	Hypothetical membrane spanning protein
LSJ_5028		19540-20862	Hypothetical membrane-associated protein
LSJ_5029c		21048-21800	Autolysin/Muramidase
LSJ_5030c		21793-22878	Replication initiation factor family protein
LSJ_5031		23627-24142	Hypothetical membrane protein
LSJ_5032c		24368-24643	Hypothetical protein
LSJ_5033c		24746-24859	Hypothetical protein
LSJ_5034		24860-25939	Transposase IS607 family protein
LSJ_5035c	repB	28686-29894	Replication protein RepB
LSJ_5036c		31004-31519	Hypothetical protein
LSJ_5037c		31524-32021	Hypothetical protein
LSJ_5038c		32268-32570	Hypothetical protein
LSJ_5039c		32584-33153	Resolvase/Site-specific recombinase
