# Supplementary material for: Unusual genome complexity in Lactobacillus salivarius JCM1046
Source: BMC Genomics. 2014 Sep 8;15(1):771. doi: 10.1186/1471-2164-15-771 (PMC4165912; doi:10.1186/1471-2164-15-771)
Supplement: Supplementary file 7 — Additional file 7: Primers used to generate Southern Hybridization probes. (XLSX 9 KB) [file 12864_2014_6438_MOESM7_ESM.xlsx]

## Sheet: Sheet1
Primer	Sequence 5'-3'	Target Replicon
repB_F	cggctaagatggatgttgtacc	pMP1046B
repB_R	cttactgctgctattctcaattgtc	pMP1046B
C77_F	gctgaaataacattgtcgaaggg	pLMP1046
C32_R	ggagcggtagataatatggtg	pLMP1046
Xis_F	atgaagcagactgacattcctatttgg	pCTN1046
Int_R	tttcatttctgccattgtagaatcg	pCTN1046
